# Supplementary material for: The Adaptation of MCF-7 Breast Cancer Spheroids to the Chemotherapeutic Doxorubicin: The Dynamic Role of Phase I Drug Metabolizing Enzymes
Source: Metabolites. 2025 Feb 18;15(2):136. doi: 10.3390/metabo15020136 (PMC11857127; doi:10.3390/metabo15020136)
Supplement: Supplementary file 1 [file metabolites-15-00136-s001.zip]

Archive with 1 entries (1 files):
- metabolites-3462762-supplementary.pdf
